# Supplementary material for: Dual-Facing Digital Health Systems to Support Self-Management of Chronic Pain: Protocol for a Scoping Review
Source: JMIR Res Protoc. 2026 Jun 3;15:e84152. doi: 10.2196/84152 (PMC13232601; doi:10.2196/84152)
Supplement: Multimedia Appendix 3 [file resprot-v15-e84152-s003.xlsx]

## Sheet: Sheet1
Domain	Details (“what the paper says or does”)	Notes (“what this means for DDHS”)
A: Study identification
Author(s)
Year of publication
Title
Journal
Country
Setting of intervention delivery (e.g. primary care, secondary care, community, specialist service)
Aims/objectives
Study design
B: Population (Patients)
Population description (e.g. chronic pain diagnosis)
Sample Size Pre-Intervention
Sample Size Post-Intervention
Age
Gender
C: Population (HCPs)
Population description (e.g. GP, nurse, physiotherapist,etc.)
Sample Size Pre-Intervention
Sample size Post-Intervention
No. of years experience
Gender
D: DDHS Intervention
General details
Name of DDHS
Data collected by DDHS
Procedures of intervention
Number of times intervention was delivered/what period of time (N sessions, schedule, duration, intensity or dose)
Patient-facing components
- Education
- Symptom/activity tracking
- Exercise/tasks
- Messaging/feedback
Other (specify)
Professional-facing components
- Dashboard/monitoring
- Messaging
- Decision support
- Care coordination
Other (specify)
Nature of interaction
App/device used
- One-way monitoring
- Two-way interaction
- Shared decision-making elements
E: Self-management & theory
Self-management domains targeted
- Symptom regulation
- Activity / function
- Psychological processes
- Education / knowledge
- Healthcare navigation
Frameworks or models cited
- COM-B / Behaviour Change Wheel
- ACT
- Theoretical Domains Framework (TDF)
- Self-Determination Theory
Other (specify)
- None reported
How explicitly applied
- Design
- Evaluation
- Mentioned only
- Not clear
F: Implementation focus
- Framework named e.g. CFIR, RE-AIM, NASSS, Normalisation Process Theory... (Specify in notes column)
- Implementation strategies described (Specify in notes column)
Barriers to implementation
Facilitators for implementation
Sustainability/scale considerations
G: Evaluation focus
Primary evaluation focus
- Feasibility
- Usability
- Acceptability
- Engagement
- Clinical outcomes
- Service use / cost
- Implementation
Outcomes broadly reported
- Pain
- Function
- Quality of life
- Psychological outcomes
- Utilisation
H: Analytic notes
Interpretive synthesis notes (how does this paper function in relation to DDHS beyond what's explicitly reported?)
Conceptual contribution
Position on DDHS spectrum (self-management ↔ monitoring ↔ infrastructure)
Key limitations relevant to DDHS design
